# Supplementary material for: A triple action CDK4/6-PI3K-BET inhibitor with augmented cancer cell cytotoxicity
Source: Cell Discov. 2020 Jul 28;6:49. doi: 10.1038/s41421-020-0181-z (PMC7385619; doi:10.1038/s41421-020-0181-z)
Supplement: Supplementary file 2 — Supplementary Table S1 [file 41421_2020_181_MOESM2_ESM.csv]

Compound Name	DiscoveRx Gene Symbol	Entrez Gene Symbol	Percent Control	Compound Concentration (nM)
SRX3177	AAK1	AAK1	49	1000
SRX3177	ABL1(E255K)-phosphorylated	ABL1	59	1000
SRX3177	ABL1(F317I)-nonphosphorylated	ABL1	81	1000
SRX3177	ABL1(F317I)-phosphorylated	ABL1	96	1000
SRX3177	ABL1(F317L)-nonphosphorylated	ABL1	89	1000
SRX3177	ABL1(F317L)-phosphorylated	ABL1	56	1000
SRX3177	ABL1(H396P)-nonphosphorylated	ABL1	52	1000
SRX3177	ABL1(H396P)-phosphorylated	ABL1	57	1000
SRX3177	ABL1(M351T)-phosphorylated	ABL1	49	1000
SRX3177	ABL1(Q252H)-nonphosphorylated	ABL1	72	1000
SRX3177	ABL1(Q252H)-phosphorylated	ABL1	58	1000
SRX3177	ABL1(T315I)-nonphosphorylated	ABL1	88	1000
SRX3177	ABL1(T315I)-phosphorylated	ABL1	79	1000
SRX3177	ABL1(Y253F)-phosphorylated	ABL1	72	1000
SRX3177	ABL1-nonphosphorylated	ABL1	78	1000
SRX3177	ABL1-phosphorylated	ABL1	63	1000
SRX3177	ABL2	ABL2	81	1000
SRX3177	ACVR1	ACVR1	84	1000
SRX3177	ACVR1B	ACVR1B	100	1000
SRX3177	ACVR2A	ACVR2A	99	1000
SRX3177	ACVR2B	ACVR2B	87	1000
SRX3177	ACVRL1	ACVRL1	100	1000
SRX3177	ADCK3	CABC1	99	1000
SRX3177	ADCK4	ADCK4	43	1000
SRX3177	AKT1	AKT1	100	1000
SRX3177	AKT2	AKT2	98	1000
SRX3177	AKT3	AKT3	100	1000
SRX3177	ALK	ALK	66	1000
SRX3177	ALK(C1156Y)	ALK	77	1000
SRX3177	ALK(L1196M)	ALK	84	1000
SRX3177	AMPK-alpha1	PRKAA1	100	1000
SRX3177	AMPK-alpha2	PRKAA2	98	1000
SRX3177	ANKK1	ANKK1	50	1000
SRX3177	ARK5	NUAK1	86	1000
SRX3177	ASK1	MAP3K5	100	1000
SRX3177	ASK2	MAP3K6	91	1000
SRX3177	AURKA	AURKA	0	1000
SRX3177	AURKB	AURKB	4.9	1000
SRX3177	AURKC	AURKC	21	1000
SRX3177	AXL	AXL	89	1000
SRX3177	BIKE	BMP2K	10	1000
SRX3177	BLK	BLK	100	1000
SRX3177	BMPR1A	BMPR1A	100	1000
SRX3177	BMPR1B	BMPR1B	19	1000
SRX3177	BMPR2	BMPR2	78	1000
SRX3177	BMX	BMX	77	1000
SRX3177	BRAF	BRAF	79	1000
SRX3177	BRAF(V600E)	BRAF	64	1000
SRX3177	BRK	PTK6	100	1000
SRX3177	BRSK1	BRSK1	100	1000
SRX3177	BRSK2	BRSK2	100	1000
SRX3177	BTK	BTK	67	1000
SRX3177	BUB1	BUB1	50	1000
SRX3177	CAMK1	CAMK1	51	1000
SRX3177	CAMK1B	PNCK	41	1000
SRX3177	CAMK1D	CAMK1D	95	1000
SRX3177	CAMK1G	CAMK1G	75	1000
SRX3177	CAMK2A	CAMK2A	76	1000
SRX3177	CAMK2B	CAMK2B	82	1000
SRX3177	CAMK2D	CAMK2D	65	1000
SRX3177	CAMK2G	CAMK2G	65	1000
SRX3177	CAMK4	CAMK4	100	1000
SRX3177	CAMKK1	CAMKK1	46	1000
SRX3177	CAMKK2	CAMKK2	36	1000
SRX3177	CASK	CASK	35	1000
SRX3177	CDC2L1	CDK11B	99	1000
SRX3177	CDC2L2	CDC2L2	93	1000
SRX3177	CDC2L5	CDK13	4.1	1000
SRX3177	CDK11	CDK19	80	1000
SRX3177	CDK2	CDK2	72	1000
SRX3177	CDK3	CDK3	69	1000
SRX3177	CDK4	CDK4	18	1000
SRX3177	CDK4-cyclinD1	CDK4	0.9	1000
SRX3177	CDK4-cyclinD3	CDK4	1.1	1000
SRX3177	CDK5	CDK5	90	1000
SRX3177	CDK7	CDK7	90	1000
SRX3177	CDK8	CDK8	90	1000
SRX3177	CDK9	CDK9	2.4	1000
SRX3177	CDKL1	CDKL1	96	1000
SRX3177	CDKL2	CDKL2	97	1000
SRX3177	CDKL3	CDKL3	91	1000
SRX3177	CDKL5	CDKL5	65	1000
SRX3177	CHEK1	CHEK1	100	1000
SRX3177	CHEK2	CHEK2	94	1000
SRX3177	CIT	CIT	84	1000
SRX3177	CLK1	CLK1	100	1000
SRX3177	CLK2	CLK2	92	1000
SRX3177	CLK3	CLK3	79	1000
SRX3177	CLK4	CLK4	100	1000
SRX3177	CSF1R	CSF1R	100	1000
SRX3177	CSF1R-autoinhibited	CSF1R	60	1000
SRX3177	CSK	CSK	100	1000
SRX3177	CSNK1A1	CSNK1A1	83	1000
SRX3177	CSNK1A1L	CSNK1A1L	100	1000
SRX3177	CSNK1D	CSNK1D	83	1000
SRX3177	CSNK1E	CSNK1E	63	1000
SRX3177	CSNK1G1	CSNK1G1	82	1000
SRX3177	CSNK1G2	CSNK1G2	96	1000
SRX3177	CSNK1G3	CSNK1G3	100	1000
SRX3177	CSNK2A1	CSNK2A1	4.8	1000
SRX3177	CSNK2A2	CSNK2A2	5.7	1000
SRX3177	CTK	MATK	94	1000
SRX3177	DAPK1	DAPK1	100	1000
SRX3177	DAPK2	DAPK2	89	1000
SRX3177	DAPK3	DAPK3	100	1000
SRX3177	DCAMKL1	DCLK1	51	1000
SRX3177	DCAMKL2	DCLK2	90	1000
SRX3177	DCAMKL3	DCLK3	100	1000
SRX3177	DDR1	DDR1	72	1000
SRX3177	DDR2	DDR2	56	1000
SRX3177	DLK	MAP3K12	73	1000
SRX3177	DMPK	DMPK	100	1000
SRX3177	DMPK2	CDC42BPG	91	1000
SRX3177	DRAK1	STK17A	100	1000
SRX3177	DRAK2	STK17B	100	1000
SRX3177	DYRK1A	DYRK1A	60	1000
SRX3177	DYRK1B	DYRK1B	56	1000
SRX3177	DYRK2	DYRK2	69	1000
SRX3177	EGFR	EGFR	100	1000
SRX3177	EGFR(E746-A750del)	EGFR	72	1000
SRX3177	EGFR(G719C)	EGFR	79	1000
SRX3177	EGFR(G719S)	EGFR	78	1000
SRX3177	EGFR(L747-E749del, A750P)	EGFR	100	1000
SRX3177	EGFR(L747-S752del, P753S)	EGFR	65	1000
SRX3177	EGFR(L747-T751del,Sins)	EGFR	75	1000
SRX3177	EGFR(L858R)	EGFR	100	1000
SRX3177	EGFR(L858R,T790M)	EGFR	58	1000
SRX3177	EGFR(L861Q)	EGFR	74	1000
SRX3177	EGFR(S752-I759del)	EGFR	100	1000
SRX3177	EGFR(T790M)	EGFR	46	1000
SRX3177	EIF2AK1	EIF2AK1	79	1000
SRX3177	EPHA1	EPHA1	79	1000
SRX3177	EPHA2	EPHA2	76	1000
SRX3177	EPHA3	EPHA3	90	1000
SRX3177	EPHA4	EPHA4	98	1000
SRX3177	EPHA5	EPHA5	100	1000
SRX3177	EPHA6	EPHA6	99	1000
SRX3177	EPHA7	EPHA7	100	1000
SRX3177	EPHA8	EPHA8	92	1000
SRX3177	EPHB1	EPHB1	100	1000
SRX3177	EPHB2	EPHB2	97	1000
SRX3177	EPHB3	EPHB3	97	1000
SRX3177	EPHB4	EPHB4	98	1000
SRX3177	EPHB6	EPHB6	4.9	1000
SRX3177	ERBB2	ERBB2	76	1000
SRX3177	ERBB3	ERBB3	59	1000
SRX3177	ERBB4	ERBB4	100	1000
SRX3177	ERK1	MAPK3	100	1000
SRX3177	ERK2	MAPK1	100	1000
SRX3177	ERK3	MAPK6	100	1000
SRX3177	ERK4	MAPK4	96	1000
SRX3177	ERK5	MAPK7	96	1000
SRX3177	ERK8	MAPK15	81	1000
SRX3177	ERN1	ERN1	85	1000
SRX3177	FAK	PTK2	90	1000
SRX3177	FER	FER	92	1000
SRX3177	FES	FES	88	1000
SRX3177	FGFR1	FGFR1	100	1000
SRX3177	FGFR2	FGFR2	86	1000
SRX3177	FGFR3	FGFR3	71	1000
SRX3177	FGFR3(G697C)	FGFR3	89	1000
SRX3177	FGFR4	FGFR4	86	1000
SRX3177	FGR	FGR	97	1000
SRX3177	FLT1	FLT1	91	1000
SRX3177	FLT3	FLT3	26	1000
SRX3177	FLT3(D835H)	FLT3	8.9	1000
SRX3177	FLT3(D835V)	FLT3	2.1	1000
SRX3177	FLT3(D835Y)	FLT3	83	1000
SRX3177	FLT3(ITD)	FLT3	49	1000
SRX3177	FLT3(ITD,D835V)	FLT3	27	1000
SRX3177	FLT3(ITD,F691L)	FLT3	45	1000
SRX3177	FLT3(K663Q)	FLT3	93	1000
SRX3177	FLT3(N841I)	FLT3	7.2	1000
SRX3177	FLT3(R834Q)	FLT3	38	1000
SRX3177	FLT3-autoinhibited	FLT3	63	1000
SRX3177	FLT4	FLT4	88	1000
SRX3177	FRK	FRK	100	1000
SRX3177	FYN	FYN	96	1000
SRX3177	GAK	GAK	56	1000
SRX3177	GCN2(Kin.Dom.2,S808G)	EIF2AK4	71	1000
SRX3177	GRK1	GRK1	79	1000
SRX3177	GRK2	ADRBK1	73	1000
SRX3177	GRK3	ADRBK2	46	1000
SRX3177	GRK4	GRK4	39	1000
SRX3177	GRK7	GRK7	100	1000
SRX3177	GSK3A	GSK3A	60	1000
SRX3177	GSK3B	GSK3B	75	1000
SRX3177	HASPIN	GSG2	67	1000
SRX3177	HCK	HCK	100	1000
SRX3177	HIPK1	HIPK1	86	1000
SRX3177	HIPK2	HIPK2	76	1000
SRX3177	HIPK3	HIPK3	77	1000
SRX3177	HIPK4	HIPK4	79	1000
SRX3177	HPK1	MAP4K1	100	1000
SRX3177	HUNK	HUNK	100	1000
SRX3177	ICK	ICK	9.8	1000
SRX3177	IGF1R	IGF1R	100	1000
SRX3177	IKK-alpha	CHUK	61	1000
SRX3177	IKK-beta	IKBKB	71	1000
SRX3177	IKK-epsilon	IKBKE	51	1000
SRX3177	INSR	INSR	47	1000
SRX3177	INSRR	INSRR	100	1000
SRX3177	IRAK1	IRAK1	32	1000
SRX3177	IRAK3	IRAK3	83	1000
SRX3177	IRAK4	IRAK4	45	1000
SRX3177	ITK	ITK	90	1000
SRX3177	JAK1(JH1domain-catalytic)	JAK1	96	1000
SRX3177	JAK1(JH2domain-pseudokinase)	JAK1	9.5	1000
SRX3177	JAK2(JH1domain-catalytic)	JAK2	34	1000
SRX3177	JAK3(JH1domain-catalytic)	JAK3	13	1000
SRX3177	JNK1	MAPK8	62	1000
SRX3177	JNK2	MAPK9	47	1000
SRX3177	JNK3	MAPK10	55	1000
SRX3177	KIT	KIT	68	1000
SRX3177	KIT(A829P)	KIT	1.6	1000
SRX3177	KIT(D816H)	KIT	28	1000
SRX3177	KIT(D816V)	KIT	23	1000
SRX3177	KIT(L576P)	KIT	58	1000
SRX3177	KIT(V559D)	KIT	49	1000
SRX3177	KIT(V559D,T670I)	KIT	100	1000
SRX3177	KIT(V559D,V654A)	KIT	100	1000
SRX3177	KIT-autoinhibited	KIT	73	1000
SRX3177	LATS1	LATS1	91	1000
SRX3177	LATS2	LATS2	42	1000
SRX3177	LCK	LCK	79	1000
SRX3177	LIMK1	LIMK1	85	1000
SRX3177	LIMK2	LIMK2	92	1000
SRX3177	LKB1	STK11	85	1000
SRX3177	LOK	STK10	100	1000
SRX3177	LRRK2	LRRK2	34	1000
SRX3177	LRRK2(G2019S)	LRRK2	44	1000
SRX3177	LTK	LTK	98	1000
SRX3177	LYN	LYN	94	1000
SRX3177	LZK	MAP3K13	48	1000
SRX3177	MAK	MAK	87	1000
SRX3177	MAP3K1	MAP3K1	40	1000
SRX3177	MAP3K15	MAP3K15	100	1000
SRX3177	MAP3K2	MAP3K2	72	1000
SRX3177	MAP3K3	MAP3K3	58	1000
SRX3177	MAP3K4	MAP3K4	90	1000
SRX3177	MAP4K2	MAP4K2	82	1000
SRX3177	MAP4K3	MAP4K3	100	1000
SRX3177	MAP4K4	MAP4K4	100	1000
SRX3177	MAP4K5	MAP4K5	100	1000
SRX3177	MAPKAPK2	MAPKAPK2	100	1000
SRX3177	MAPKAPK5	MAPKAPK5	72	1000
SRX3177	MARK1	MARK1	100	1000
SRX3177	MARK2	MARK2	96	1000
SRX3177	MARK3	MARK3	85	1000
SRX3177	MARK4	MARK4	100	1000
SRX3177	MAST1	MAST1	53	1000
SRX3177	MEK1	MAP2K1	68	1000
SRX3177	MEK2	MAP2K2	50	1000
SRX3177	MEK3	MAP2K3	76	1000
SRX3177	MEK4	MAP2K4	79	1000
SRX3177	MEK5	MAP2K5	12	1000
SRX3177	MEK6	MAP2K6	100	1000
SRX3177	MELK	MELK	100	1000
SRX3177	MERTK	MERTK	86	1000
SRX3177	MET	MET	80	1000
SRX3177	MET(M1250T)	MET	86	1000
SRX3177	MET(Y1235D)	MET	100	1000
SRX3177	MINK	MINK1	77	1000
SRX3177	MKK7	MAP2K7	46	1000
SRX3177	MKNK1	MKNK1	42	1000
SRX3177	MKNK2	MKNK2	45	1000
SRX3177	MLCK	MYLK3	100	1000
SRX3177	MLK1	MAP3K9	62	1000
SRX3177	MLK2	MAP3K10	100	1000
SRX3177	MLK3	MAP3K11	73	1000
SRX3177	MRCKA	CDC42BPA	98	1000
SRX3177	MRCKB	CDC42BPB	96	1000
SRX3177	MST1	STK4	100	1000
SRX3177	MST1R	MST1R	77	1000
SRX3177	MST2	STK3	61	1000
SRX3177	MST3	STK24	93	1000
SRX3177	MST4	MST4	41	1000
SRX3177	MTOR	MTOR	79	1000
SRX3177	MUSK	MUSK	95	1000
SRX3177	MYLK	MYLK	5.4	1000
SRX3177	MYLK2	MYLK2	97	1000
SRX3177	MYLK4	MYLK4	100	1000
SRX3177	MYO3A	MYO3A	97	1000
SRX3177	MYO3B	MYO3B	100	1000
SRX3177	NDR1	STK38	99	1000
SRX3177	NDR2	STK38L	90	1000
SRX3177	NEK1	NEK1	100	1000
SRX3177	NEK10	NEK10	100	1000
SRX3177	NEK11	NEK11	99	1000
SRX3177	NEK2	NEK2	90	1000
SRX3177	NEK3	NEK3	90	1000
SRX3177	NEK4	NEK4	89	1000
SRX3177	NEK5	NEK5	93	1000
SRX3177	NEK6	NEK6	100	1000
SRX3177	NEK7	NEK7	100	1000
SRX3177	NEK9	NEK9	100	1000
SRX3177	NIK	MAP3K14	45	1000
SRX3177	NIM1	MGC42105	69	1000
SRX3177	NLK	NLK	81	1000
SRX3177	OSR1	OXSR1	88	1000
SRX3177	p38-alpha	MAPK14	100	1000
SRX3177	p38-beta	MAPK11	100	1000
SRX3177	p38-delta	MAPK13	97	1000
SRX3177	p38-gamma	MAPK12	66	1000
SRX3177	PAK1	PAK1	90	1000
SRX3177	PAK2	PAK2	78	1000
SRX3177	PAK3	PAK3	100	1000
SRX3177	PAK4	PAK4	84	1000
SRX3177	PAK6	PAK6	100	1000
SRX3177	PAK7	PAK7	89	1000
SRX3177	PCTK1	CDK16	21	1000
SRX3177	PCTK2	CDK17	55	1000
SRX3177	PCTK3	CDK18	74	1000
SRX3177	PDGFRA	PDGFRA	60	1000
SRX3177	PDGFRB	PDGFRB	44	1000
SRX3177	PDPK1	PDPK1	98	1000
SRX3177	PFCDPK1(P.falciparum)	CDPK1	71	1000
SRX3177	PFPK5(P.falciparum)	MAL13P1.279	96	1000
SRX3177	PFTAIRE2	CDK15	90	1000
SRX3177	PFTK1	CDK14	73	1000
SRX3177	PHKG1	PHKG1	88	1000
SRX3177	PHKG2	PHKG2	97	1000
SRX3177	PIK3C2B	PIK3C2B	86	1000
SRX3177	PIK3C2G	PIK3C2G	100	1000
SRX3177	PIK3CA	PIK3CA	72	1000
SRX3177	PIK3CA(C420R)	PIK3CA	81	1000
SRX3177	PIK3CA(E542K)	PIK3CA	40	1000
SRX3177	PIK3CA(E545A)	PIK3CA	82	1000
SRX3177	PIK3CA(E545K)	PIK3CA	45	1000
SRX3177	PIK3CA(H1047L)	PIK3CA	41	1000
SRX3177	PIK3CA(H1047Y)	PIK3CA	34	1000
SRX3177	PIK3CA(I800L)	PIK3CA	8.9	1000
SRX3177	PIK3CA(M1043I)	PIK3CA	70	1000
SRX3177	PIK3CA(Q546K)	PIK3CA	41	1000
SRX3177	PIK3CB	PIK3CB	22	1000
SRX3177	PIK3CD	PIK3CD	63	1000
SRX3177	PIK3CG	PIK3CG	85	1000
SRX3177	PIK4CB	PI4KB	19	1000
SRX3177	PIKFYVE	PIKFYVE	2.4	1000
SRX3177	PIM1	PIM1	56	1000
SRX3177	PIM2	PIM2	100	1000
SRX3177	PIM3	PIM3	78	1000
SRX3177	PIP5K1A	PIP5K1A	21	1000
SRX3177	PIP5K1C	PIP5K1C	87	1000
SRX3177	PIP5K2B	PIP4K2B	48	1000
SRX3177	PIP5K2C	PIP4K2C	1.8	1000
SRX3177	PKAC-alpha	PRKACA	96	1000
SRX3177	PKAC-beta	PRKACB	100	1000
SRX3177	PKMYT1	PKMYT1	88	1000
SRX3177	PKN1	PKN1	55	1000
SRX3177	PKN2	PKN2	70	1000
SRX3177	PKNB(M.tuberculosis)	pknB	40	1000
SRX3177	PLK1	PLK1	75	1000
SRX3177	PLK2	PLK2	86	1000
SRX3177	PLK3	PLK3	79	1000
SRX3177	PLK4	PLK4	60	1000
SRX3177	PRKCD	PRKCD	86	1000
SRX3177	PRKCE	PRKCE	93	1000
SRX3177	PRKCH	PRKCH	97	1000
SRX3177	PRKCI	PRKCI	89	1000
SRX3177	PRKCQ	PRKCQ	73	1000
SRX3177	PRKD1	PRKD1	100	1000
SRX3177	PRKD2	PRKD2	100	1000
SRX3177	PRKD3	PRKD3	92	1000
SRX3177	PRKG1	PRKG1	100	1000
SRX3177	PRKG2	PRKG2	87	1000
SRX3177	PRKR	EIF2AK2	97	1000
SRX3177	PRKX	PRKX	96	1000
SRX3177	PRP4	PRPF4B	58	1000
SRX3177	PYK2	PTK2B	100	1000
SRX3177	QSK	KIAA0999	59	1000
SRX3177	RAF1	RAF1	100	1000
SRX3177	RET	RET	100	1000
SRX3177	RET(M918T)	RET	100	1000
SRX3177	RET(V804L)	RET	99	1000
SRX3177	RET(V804M)	RET	100	1000
SRX3177	RIOK1	RIOK1	18	1000
SRX3177	RIOK2	RIOK2	6.6	1000
SRX3177	RIOK3	RIOK3	21	1000
SRX3177	RIPK1	RIPK1	96	1000
SRX3177	RIPK2	RIPK2	93	1000
SRX3177	RIPK4	RIPK4	58	1000
SRX3177	RIPK5	DSTYK	87	1000
SRX3177	ROCK1	ROCK1	87	1000
SRX3177	ROCK2	ROCK2	46	1000
SRX3177	ROS1	ROS1	96	1000
SRX3177	RPS6KA4(Kin.Dom.1-N-terminal)	RPS6KA4	100	1000
SRX3177	RPS6KA4(Kin.Dom.2-C-terminal)	RPS6KA4	55	1000
SRX3177	RPS6KA5(Kin.Dom.1-N-terminal)	RPS6KA5	100	1000
SRX3177	RPS6KA5(Kin.Dom.2-C-terminal)	RPS6KA5	100	1000
SRX3177	RSK1(Kin.Dom.1-N-terminal)	RPS6KA1	100	1000
SRX3177	RSK1(Kin.Dom.2-C-terminal)	RPS6KA1	100	1000
SRX3177	RSK2(Kin.Dom.1-N-terminal)	RPS6KA3	80	1000
SRX3177	RSK2(Kin.Dom.2-C-terminal)	RPS6KA3	100	1000
SRX3177	RSK3(Kin.Dom.1-N-terminal)	RPS6KA2	80	1000
SRX3177	RSK3(Kin.Dom.2-C-terminal)	RPS6KA2	74	1000
SRX3177	RSK4(Kin.Dom.1-N-terminal)	RPS6KA6	90	1000
SRX3177	RSK4(Kin.Dom.2-C-terminal)	RPS6KA6	90	1000
SRX3177	S6K1	RPS6KB1	95	1000
SRX3177	SBK1	SBK1	67	1000
SRX3177	SGK	SGK1	56	1000
SRX3177	SgK110	SgK110	38	1000
SRX3177	SGK2	SGK2	65	1000
SRX3177	SGK3	SGK3	100	1000
SRX3177	SIK	SIK1	94	1000
SRX3177	SIK2	SIK2	58	1000
SRX3177	SLK	SLK	38	1000
SRX3177	SNARK	NUAK2	70	1000
SRX3177	SNRK	SNRK	82	1000
SRX3177	SRC	SRC	74	1000
SRX3177	SRMS	SRMS	92	1000
SRX3177	SRPK1	SRPK1	22	1000
SRX3177	SRPK2	SRPK2	89	1000
SRX3177	SRPK3	SRPK3	35	1000
SRX3177	STK16	STK16	28	1000
SRX3177	STK33	STK33	98	1000
SRX3177	STK35	STK35	100	1000
SRX3177	STK36	STK36	92	1000
SRX3177	STK39	STK39	71	1000
SRX3177	SYK	SYK	81	1000
SRX3177	TAK1	MAP3K7	94	1000
SRX3177	TAOK1	TAOK1	14	1000
SRX3177	TAOK2	TAOK2	20	1000
SRX3177	TAOK3	TAOK3	2.5	1000
SRX3177	TBK1	TBK1	16	1000
SRX3177	TEC	TEC	95	1000
SRX3177	TESK1	TESK1	87	1000
SRX3177	TGFBR1	TGFBR1	100	1000
SRX3177	TGFBR2	TGFBR2	100	1000
SRX3177	TIE1	TIE1	77	1000
SRX3177	TIE2	TEK	100	1000
SRX3177	TLK1	TLK1	94	1000
SRX3177	TLK2	TLK2	100	1000
SRX3177	TNIK	TNIK	95	1000
SRX3177	TNK1	TNK1	57	1000
SRX3177	TNK2	TNK2	90	1000
SRX3177	TNNI3K	TNNI3K	94	1000
SRX3177	TRKA	NTRK1	1.1	1000
SRX3177	TRKB	NTRK2	40	1000
SRX3177	TRKC	NTRK3	37	1000
SRX3177	TRPM6	TRPM6	99	1000
SRX3177	TSSK1B	TSSK1B	90	1000
SRX3177	TSSK3	TSSK3	100	1000
SRX3177	TTK	TTK	1.8	1000
SRX3177	TXK	TXK	98	1000
SRX3177	TYK2(JH1domain-catalytic)	TYK2	69	1000
SRX3177	TYK2(JH2domain-pseudokinase)	TYK2	9.7	1000
SRX3177	TYRO3	TYRO3	100	1000
SRX3177	ULK1	ULK1	90	1000
SRX3177	ULK2	ULK2	79	1000
SRX3177	ULK3	ULK3	51	1000
SRX3177	VEGFR2	KDR	87	1000
SRX3177	VPS34	PIK3C3	46	1000
SRX3177	VRK2	VRK2	21	1000
SRX3177	WEE1	WEE1	99	1000
SRX3177	WEE2	WEE2	100	1000
SRX3177	WNK1	WNK1	93	1000
SRX3177	WNK2	WNK2	77	1000
SRX3177	WNK3	WNK3	100	1000
SRX3177	WNK4	WNK4	90	1000
SRX3177	YANK1	STK32A	94	1000
SRX3177	YANK2	STK32B	100	1000
SRX3177	YANK3	STK32C	91	1000
SRX3177	YES	YES1	93	1000
SRX3177	YSK1	STK25	100	1000
SRX3177	YSK4	MAP3K19	65	1000
SRX3177	ZAK	ZAK	80	1000
SRX3177	ZAP70	ZAP70	100	1000
